# Supplementary material for: A neuronal prospect theory model in the brain reward circuitry
Source: Nat Commun. 2022 Oct 4;13:5855. doi: 10.1038/s41467-022-33579-0 (PMC9532451; doi:10.1038/s41467-022-33579-0)
Supplement: Supplementary file 4 — Supplementary Data 1 [file 41467_2022_33579_MOESM4_ESM.csv]

location	celltype	M8_b	M8_G	M8_alpha	M8_gamma	M8_delta	period
ds	ev+	-1.7	8.3	0.29	1.97	0.18	Cue12
ds	ev+	0.8	7.9	0.81	1.51	0.99	Cue12
ds	ev+	-0.6	4.7	0.36	1.64	0.28	Cue12
ds	ev-	5.6	-5.4	0.10	1.57	0.14	Cue12
ds	ev+	-20.5	33.8	0.13	2.11	0.04	Cue12
ds	ev-	13.8	-12.0	0.53	1.60	0.85	Cue12
ds	ev+	0.6	9.9	1.11	3.55	1.68	Cue12
ds	ev+	0.9	24.6	0.37	1.86	0.28	Cue12
ds	ev+	2.2	9.6	0.81	1.18	2.30	Cue12
ds	ev-	7.6	-6.9	0.11	2.41	0.08	Cue12
ds	ev-	6.3	-7.3	0.34	0.65	0.48	Cue12
ds	ev+	3.4	6.3	0.16	3.15	8.93	Cue12
ds	ev+	3.2	11.7	1.70	3.45	0.72	Cue12
ds	ev+	1.6	6.9	0.79	0.82	1.13	Cue12
ds	ev-	14.4	-15.2	0.15	0.37	0.21	Cue12
vs	ev-	6.3	-3.9	1.99	6.05	0.02	Cue12
vs	ev+	0.1	12.5	1.60	1.76	2.00	Cue12
vs	ev-	12.5	-12.1	0.31	4.40	1.12	Cue12
vs	ev+	2.2	4.7	0.93	3.91	3.36	Cue12
vs	ev+	4.0	9.5	0.65	11.04	13.20	Cue12
vs	ev+	1.4	6.6	0.64	0.85	1.24	Cue12
vs	ev+	2.9	9.7	2.00	2.09	1.18	Cue12
vs	ev-	12.0	-11.8	0.06	1.14	0.10	Cue12
vs	ev-	33.5	-32.1	0.14	1.19	0.05	Cue12
vs	ev-	29.6	-29.5	0.28	1.83	0.11	Cue12
vs	ev-	87.4	-86.7	0.09	1.03	0.08	Cue12
vs	ev-	11.2	-10.9	0.58	3.19	0.98	Cue12
vs	ev+	1.8	6.3	0.89	4.84	0.44	Cue12
vs	ev-	10.9	-7.9	0.23	2.26	0.20	Cue12
vs	ev+	2.0	6.3	1.43	0.65	0.50	Cue12
vs	ev+	0.4	4.3	1.36	0.34	0.96	Cue12
vs	ev-	10.2	-9.4	0.25	11.88	0.02	Cue12
ds	ev+	0.2	2.8	0.47	7.99	0.07	Cue12
ds	ev+	1.9	6.5	0.53	2.61	1.66	Cue12
ds	ev-	28.2	-28.2	0.08	2.31	0.03	Cue12
ds	ev+	-3.3	9.5	0.19	0.35	0.32	Cue12
vs	ev-	7.8	-6.7	0.25	5.49	0.66	Cue12
vs	ev-	7.8	-6.9	0.23	2.66	0.75	Cue12
vs	ev-	7.5	-6.4	0.15	1.49	0.22	Cue12
vs	ev+	1.4	3.2	0.71	2.10	2.68	Cue12
vs	ev+	1.7	4.4	1.43	8.89	37.42	Cue12
vs	ev-	9.4	-8.0	0.12	5.12	0.36	Cue12
vs	ev+	0.8	18.5	0.36	2.53	0.76	Cue12
vs	ev+	0.5	3.8	0.42	8.08	0.23	Cue12
vs	ev+	-8.8	14.0	0.09	0.41	0.10	Cue12
vs	ev+	-0.2	1.9	0.53	1.10	0.47	Cue12
cOFC	ev-	15.5	-14.8	0.04	1.24	0.05	Cue12
cOFC	ev+	5.9	14.1	1.12	2.07	22.82	Cue12
cOFC	ev+	3.0	2.6	1.01	5.54	0.04	Cue12
cOFC	ev+	0.7	9.9	0.68	0.51	1.25	Cue12
cOFC	ev+	1.4	15.1	2.06	2.43	1.65	Cue12
cOFC	ev+	0.9	5.8	0.38	0.33	0.50	Cue12
cOFC	ev+	0.1	7.7	0.89	1.09	0.42	Cue12
cOFC	ev+	-5.0	12.4	0.11	0.91	0.11	Cue12
cOFC	ev+	-22.8	54.7	0.20	0.49	0.23	Cue12
cOFC	ev-	49.9	-47.6	0.03	1.56	0.02	Cue12
cOFC	ev-	5.7	-6.0	0.16	0.43	0.09	Cue12
cOFC	ev+	0.0	5.3	0.60	1.03	0.48	Cue12
cOFC	ev-	30.1	-26.2	0.13	1.39	0.07	Cue12
cOFC	ev+	-0.6	20.3	1.12	0.80	0.78	Cue12
cOFC	ev+	2.1	4.6	3.31	3.02	5.80	Cue12
cOFC	ev+	1.1	5.1	2.51	2.45	0.73	Cue12
cOFC	ev+	1.0	6.3	0.48	0.94	1.17	Cue12
cOFC	ev+	-31.6	48.0	0.08	2.37	0.02	Cue12
cOFC	ev+	-5.9	9.4	0.08	0.79	0.10	Cue12
cOFC	ev+	0.7	9.7	0.57	1.31	0.61	Cue12
cOFC	ev+	0.6	20.5	0.57	0.68	0.55	Cue12
cOFC	ev+	3.2	5.5	1.31	1.13	0.94	Cue12
cOFC	ev+	1.1	3.1	3.42	12.35	1.00	Cue12
cOFC	ev+	-0.1	5.3	0.97	1.96	2.54	Cue12
cOFC	ev-	7.1	-7.1	0.08	0.56	0.15	Cue12
cOFC	ev-	27.7	-25.0	0.04	0.34	0.15	Cue12
cOFC	ev+	2.5	9.0	0.52	9.22	10.87	Cue12
cOFC	ev-	4.0	-4.9	0.71	5.31	0.51	Cue12
cOFC	ev+	2.3	8.4	1.04	5.02	0.50	Cue12
cOFC	ev-	16.9	-12.5	2.36	0.51	1.21	Cue12
cOFC	ev+	0.2	7.1	0.78	3.69	0.07	Cue12
cOFC	ev-	19.6	-18.6	0.49	1.46	0.18	Cue12
cOFC	ev+	1.2	3.6	0.85	3.91	0.68	Cue12
cOFC	ev-	15.0	-15.9	0.25	0.41	0.66	Cue12
cOFC	ev-	6.7	-6.8	0.05	0.97	0.08	Cue12
cOFC	ev-	5.7	-5.0	0.14	2.58	0.08	Cue12
cOFC	ev+	17.2	18.5	0.37	2.56	0.41	Cue12
cOFC	ev-	7.5	-6.7	0.11	0.86	0.08	Cue12
cOFC	ev+	6.2	3.5	0.95	27.16	7.54	Cue12
cOFC	ev-	27.7	-25.5	0.27	0.57	0.17	Cue12
cOFC	ev-	12.2	-6.0	1.61	0.60	0.62	Cue12
cOFC	ev+	-5.3	14.9	0.12	0.77	0.15	Cue12
cOFC	ev-	17.0	-16.7	0.06	0.39	0.12	Cue12
ds	ev+	1.64961035	4.739005688	0.444525114	24.30	7.09	Cue23
ds	ev-	18.81886882	-17.84922466	0.05	1.07	0.08	Cue23
ds	ev+	-8.794824121	16.2987891	0.201255387	1.02	0.15	Cue23
ds	ev-	9.105889972	-9.178748821	0.20	2.33	0.07	Cue23
ds	ev-	3.4591706	-3.028976768	0.13	2.54	0.06	Cue23
ds	ev+	0.732395195	7.742219258	1.272648274	4.92	2.53	Cue23
ds	ev-	4.455046577	-4.028672588	0.67	17.50	12.89	Cue23
ds	ev-	5.074681108	-5.009526659	0.21	1.05	0.20	Cue23
ds	ev+	1.623665238	18.32577814	8.777550633	0.16	2.04	Cue23
ds	ev-	11.31158762	-11.61943382	0.07	0.45	0.04	Cue23
ds	ev+	5.673657361	6.358710139	1.996966374	1.64	1.36	Cue23
ds	ev-	14.78634549	-14.92274339	0.09	0.33	0.20	Cue23
vs	ev-	7.16536127	-6.269901186	0.21	2.02	0.17	Cue23
vs	ev+	0.259324618	9.264748203	2.129332948	2.86	3.65	Cue23
vs	ev-	32.10813338	-34.50166576	0.15	0.84	0.20	Cue23
vs	ev+	-6.057093922	9.014793236	0.065817697	0.08	0.21	Cue23
vs	ev+	-1.035864672	4.955042457	0.266498013	1.10	0.26	Cue23
vs	ev+	4.678380589	7.407053914	1.062293755	19.03	59.78	Cue23
vs	ev+	1.844982301	3.314056041	0.842178857	4.35	0.27	Cue23
vs	ev+	1.47207958	5.76749994	0.794470614	1.49	2.20	Cue23
vs	ev+	3.161701939	13.86129756	3.015070487	1.00	1.72	Cue23
vs	ev-	6.317635566	-6.07968907	0.16	1.30	0.12	Cue23
vs	ev-	37.23313753	-35.37443678	0.15	1.59	0.07	Cue23
vs	ev-	35.74907554	-34.60278855	0.38	2.26	0.14	Cue23
vs	ev-	45.1598478	-43.90377878	0.28	1.06	0.25	Cue23
vs	ev-	8.636843146	-8.098823218	0.66	5.05	1.85	Cue23
vs	ev+	2.992273166	4.06875833	0.615290812	10.72	0.04	Cue23
vs	ev+	1.788528503	11.69622023	0.446619654	2.13	0.33	Cue23
vs	ev-	11.27430984	-10.24718084	0.06	1.59	0.10	Cue23
vs	ev+	0.256463826	2.039747711	1.603247816	26.28	3.24	Cue23
vs	ev+	1.197729436	2.429950066	0.777242171	21.80	0.03	Cue23
vs	ev-	19.63278947	-19.4727615	0.06	1.17	0.21	Cue23
ds	ev-	7.32385856	-6.085201449	0.09	2.34	0.02	Cue23
ds	ev-	50.35609029	-50.04959941	0.02	1.10	0.05	Cue23
ds	ev+	1.95143388	6.534201603	3.652018748	4.06	138.8612202	Cue23
ds	ev-	2.02481522	-1.557449143	0.33	12.71	5.70	Cue23
ds	ev+	0.186980369	3.544347981	0.601505877	1.76	1.80	Cue23
vs	ev+	1.82391399	3.648454314	1.28416446	4.95	7.75	Cue23
vs	ev+	-0.78935594	17.60220741	0.231711706	1.38	0.76	Cue23
vs	ev-	4.248858304	-4.477163024	0.10	0.44	0.02	Cue23
vs	ev+	1.053844298	6.103794516	0.685703022	7.01	0.49	Cue23
vs	ev+	1.235350796	4.586120772	0.446443527	32.56	1.00	Cue23
vs	ev+	-9.513775825	12.55104639	0.072045978	0.45	0.12	Cue23
vs	ev+	0.329355901	1.867109895	1.654826609	5.96	54.05	Cue23
cOFC	ev+	2.372136225	2.839603555	2.977407579	6.27	0.10	Cue23
cOFC	ev+	-0.404724928	8.700636509	0.444202112	0.60	0.92	Cue23
cOFC	ev+	9.821906694	6.227798933	3.563377286	27.35	22.31	Cue23
cOFC	ev+	0.76039079	14.29638971	2.542001389	1.82	1.50	Cue23
cOFC	ev+	-0.443259977	4.183322665	0.678552807	1.90	0.17	Cue23
cOFC	ev+	-13.52703672	27.67824784	0.134330999	0.43	0.18	Cue23
cOFC	ev-	49.29267728	-45.71494252	0.03	1.36	0.03	Cue23
cOFC	ev-	2.933582768	-2.867403186	0.28	0.81	0.16	Cue23
cOFC	ev+	-1.202818471	7.802942972	0.492505675	0.82	0.31	Cue23
cOFC	ev+	2.275948486	9.106684563	1.007630274	5.54	0.03	Cue23
cOFC	ev+	-0.17732316	11.84528071	1.721359932	0.94	1.00	Cue23
cOFC	ev+	0.910382569	4.653458121	1.271867011	2.50	3.11	Cue23
cOFC	ev+	0.07923921	8.021471642	0.754965373	1.75	0.32	Cue23
cOFC	ev+	2.923149981	10.56201061	0.789606089	1.34	0.39	Cue23
cOFC	ev+	2.209858357	11.54823763	10.13023741	0.32	3.93	Cue23
cOFC	ev-	9.610271585	-8.129103142	2.37	0.76	1.29	Cue23
cOFC	ev+	-0.308833844	10.83493222	0.720033032	1.70	1.47	Cue23
cOFC	ev-	19.13157351	-19.13720434	0.02	0.58	0.14	Cue23
cOFC	ev+	-4.492158007	9.594010232	0.081341429	0.30	0.13	Cue23
cOFC	ev-	5.94178111	-5.879255658	0.73	23.57	0.01	Cue23
cOFC	ev+	2.162063033	8.038251929	0.918770921	2.54	0.63	Cue23
cOFC	ev-	13.32447065	-10.90837367	0.93	2.56	0.21	Cue23
cOFC	ev+	0.665905479	6.026804946	0.373092062	2.54	0.28	Cue23
cOFC	ev-	9.839895337	-9.858477345	0.28	1.19	3.71	Cue23
cOFC	ev+	-7.918657844	21.96513149	0.078537541	0.93	0.13	Cue23
cOFC	ev+	-4.280692542	18.23182486	0.336518167	2.11	0.08	Cue23
cOFC	ev-	12.43480576	-11.1914489	0.08	1.32	0.06	Cue23
cOFC	ev-	18.16475629	-20.08898677	0.39	0.70	0.42	Cue23
cOFC	ev+	2.410312443	7.79611998	0.687321911	0.14	1.09	Cue23
ds	ev-	1.082881669	-1.043363874	0.527350779	1.18548202	0.143816817	Cue34
ds	ev-	1.80207136	-1.519720617	0.420482861	2.873696976	0.139083258	Cue34
ds	ev-	10.57831924	-9.173951677	0.591119794	2.809564494	0.246540485	Cue34
ds	ev+	-0.95	8.3	0.29	0.58	0.44	Cue34
ds	ev+	1.558084488	8.756568039	0.590427621	1.651333936	0.756089329	Cue34
ds	ev+	-0.030712776	11.43200573	0.867609889	0.828552886	0.240991607	Cue34
ds	ev+	0.55	3.91	2.59	7.33	17.1	Cue34
ds	ev-	4.809534361	-4.514587787	0.550198544	1.143817751	0.436181304	Cue34
ds	ev-	4.479458522	-4.858855691	0.121612728	0.886668684	0.545648306	Cue34
ds	ev-	18.63975918	-18.98931024	0.072157778	0.325669421	0.129474789	Cue34
ds	ev-	9.409313533	-8.106901553	0.103393696	3.800545993	0.014484787	Cue34
vs	ev+	0.14	6.98	2.12	3.26	7.8	Cue34
vs	ev-	19.10	-22.9	0.57	0.99	0.75	Cue34
vs	ev+	1.088983561	4.12873904	0.828267721	19.30465932	2.29	Cue34
vs	ev+	0.928664916	2.83978031	4.802864207	4.963528532	22.50719798	Cue34
vs	ev+	1.00	4.82	0.92	6.47	4.62	Cue34
vs	ev+	2.94	9.67	2.51	1.06	1.54	Cue34
vs	ev-	32.46	-30.7	0.11	1.86	0.09	Cue34
vs	ev-	27.87	-23.6	0.30	3.32	0.08	Cue34
vs	ev-	19.53	-14.6	0.76	2.28	0.64	Cue34
vs	ev-	12.60149768	-11.81097953	0.047872683	1.190514332	0.049233615	Cue34
vs	ev+	-0.871935279	6.558245484	0.579171218	0.317036227	0.605156663	Cue34
vs	ev+	-12.56590888	24.16377848	0.073531812	0.239034383	0.254635706	Cue34
vs	ev-	7.67	-7.31	0.10	0.87	0.08	Cue34
vs	ev+	0.73968735	3.149923315	0.909969822	5.296614692	0.126471361	Cue34
ds	ev+	0.374859894	2.602366443	0.461597226	3.05279557	1.671007111	Cue34
vs	ev-	5.793303328	-5.732622722	0.832724291	1.528353968	0.603892296	Cue34
vs	ev+	0.207402018	2.404641467	2.100221223	1.978623853	5.058477071	Cue34
vs	ev+	-0.004209489	2.450628349	0.549571952	0.506546089	0.902672531	Cue34
vs	ev+	1.364086981	5.435093666	0.380409806	8.969277356	0.200775549	Cue34
vs	ev+	0.37	1.39	1.17	2.54	1.21	Cue34
cOFC	ev+	-0.77	7.47	0.53	0.51	0.55	Cue34
cOFC	ev+	0.62	13.72	2.53	1.03	1.25	Cue34
cOFC	ev-	22.77	-19.6	0.05	0.82	0.10	Cue34
cOFC	ev+	-0.254553074	8.960859969	0.608392517	2.4724463	0.101766227	Cue34
cOFC	ev+	0.15	8.89	4.51	1.01	2.55	Cue34
cOFC	ev+	0.81	10.32	2.64	0.45	0.88	Cue34
cOFC	ev+	-0.04	8.01	0.70	1.14	0.26	Cue34
cOFC	ev+	4.64	8.63	0.81	1.61	0.46	Cue34
cOFC	ev-	13.56151992	-9.836337395	0.43049322	1.017564928	0.24423445	Cue34
cOFC	ev+	-0.41	10.41	0.55	1.76	1.07	Cue34
cOFC	ev+	1.250218406	7.97	0.630098753	0.262711743	1.759149076	Cue34
cOFC	ev+	2.12	5.78	0.78	1.60	1.70	Cue34
cOFC	ev+	5.21	18.24	1.14	10.25	0.01	Cue34
cOFC	ev+	-1.22	8.99	0.24	2.11	0.20	Cue34
cOFC	ev-	4.64	-5.01	0.20	1.65	2.95	Cue34
cOFC	ev+	-23.80370889	31.53371404	0.062236306	0.598645003	0.086457611	Cue34
cOFC	ev+	4.85	7.90	0.18	1.53	0.31	Cue34
cOFC	ev-	10.02	-8.63	0.09	1.29	0.05	Cue34
cOFC	ev-	14.71	-16.9	0.47	0.69	0.46	Cue34
cOFC	ev-	7.554281176	-7.139158879	0.081319625	1.455249715	0.082482774	Cue34
ds	ev-	1.775281429	-1.548429295	0.497219737	6.649423707	23.91148262	PreFB
ds	ev-	14.35610468	-13.33043292	0.326380372	1.012689304	0.322457817	PreFB
ds	ev+	3.144597241	8.462690628	0.489004558	12.35222024	0.004304485	PreFB
ds	ev+	0.66	4.51	1.14	6.75	19.7	PreFB
ds	ev+	0.295200298	6.735623273	1.094140144	9.398317033	24.87642077	PreFB
ds	ev-	3.48805148	-1.91895053	0.294527997	5.752876811	0.470256778	PreFB
ds	ev+	0.536390196	5.641024565	0.693938823	1.196093865	0.588360685	PreFB
ds	ev+	0.037914515	6.389760403	0.717843097	1.366353255	0.270292222	PreFB
ds	ev-	3.215367837	-3.262580228	0.133275865	0.303451394	0.288616555	PreFB
vs	ev+	-0.20	19.07	1.67	0.98	2.28	PreFB
vs	ev-	4.179283817	-3.532364932	0.211991011	1.696943672	0.177352077	PreFB
vs	ev-	33.17	-32.3	0.41	1.26	0.46	PreFB
vs	ev+	1.838839075	6.991084145	0.499077881	4.676338094	0.311543862	PreFB
vs	ev-	14.41181861	-14.53291304	0.075004424	0.667839618	0.072825797	PreFB
vs	ev+	0.46	13.06	0.45	2.35	0.71	PreFB
vs	ev+	1.53	6.78	0.66	1.53	0.81	PreFB
vs	ev-	33.81	-34.3	0.08	0.79	0.12	PreFB
vs	ev-	43.28	-41.1	0.06	2.74	0.02	PreFB
vs	ev-	11.28	-8.35	0.75	6.58	0.45	PreFB
vs	ev-	4.687160931	-4.31379154	0.098021159	2.088199818	0.027031314	PreFB
vs	ev-	84.63643764	-85.42379824	0.09761351	2.057679242	0.01375426	PreFB
vs	ev-	20.47	-20.4	0.06	0.83	0.12	PreFB
vs	ev+	0.765071392	2.859497222	1.260796941	9.234658159	2.376634888	PreFB
vs	ev+	2.911363782	10.24103477	0.493870936	7.427619905	0.036187749	PreFB
vs	ev+	5.600736911	11.1226235	0.711271016	8.333183769	0.45337713	PreFB
vs	ev-	8.10	-8.46	0.10	1.04	0.19	PreFB
ds	ev+	6.29	24.01	0.41	22.00	7.34	PreFB
ds	ev+	1.748364906	3.356239438	0.339975797	2.210977401	2.800333165	PreFB
ds	ev+	0.186715968	1.229947391	1.631303825	3.157813583	3.53364811	PreFB
ds	ev+	1.43	3.73	0.59	3.03	0.27	PreFB
ds	ev-	16.72282913	-17.32867949	0.144474802	1.898789105	0.79898081	PreFB
ds	ev-	1.732850226	-1.840922072	0.906779846	0.880569086	0.80010248	PreFB
vs	ev-	6.769710274	-7.262123549	0.801079906	0.623528729	0.4659929	PreFB
vs	ev+	-0.287028452	18.61092209	0.76015107	1.425696874	3.886623195	PreFB
vs	ev-	8.01	-8.69	0.27	9.26	0.11	PreFB
cOFC	ev+	-0.915514138	16.5939079	0.159473969	0.488947544	0.259170466	PreFB
cOFC	ev-	11.27818466	-10.88700177	0.056747577	0.648794972	0.121595321	PreFB
cOFC	ev+	0.02	7.23	0.90	5.99	0.01	PreFB
cOFC	ev+	1.42	21.77	2.59	1.11	1.60	PreFB
cOFC	ev-	16.02	-14.0	0.19	1.45	0.12	PreFB
cOFC	ev-	3.36	-3.35	0.29	0.97	0.14	PreFB
cOFC	ev+	-2.373262257	9.970198907	0.384536721	1.565717852	0.15471533	PreFB
cOFC	ev+	0.00	10.55	2.12	0.61	0.95	PreFB
cOFC	ev+	5.03	7.99	0.73	5.86	0.06	PreFB
cOFC	ev-	11.66770333	-10.2858058	2.027522062	0.469399512	0.653479662	PreFB
cOFC	ev+	-0.35	7.00	0.50	1.18	1.31	PreFB
cOFC	ev-	18.05	-16.1	0.12	0.90	0.15	PreFB
cOFC	ev-	3.59	-3.98	0.95	6.86	2.15	PreFB
cOFC	ev+	2.53	8.48	1.44	2.13	3.10	PreFB
cOFC	ev+	2.261705912	11.23478127	0.709307772	16.70353496	0.01720233	PreFB
cOFC	ev+	-3.97	35.82	0.32	4.75	0.02	PreFB
cOFC	ev+	-8.041542743	36.14241498	0.314202245	2.190409817	0.078642011	PreFB
cOFC	ev+	1.78	7.396379748	0.534242452	0.972243218	0.7358938	PreFB
cOFC	ev+	-10.5	32.21	0.10	3.66	0.02	PreFB
cOFC	ev+	-0.187663255	2.054195749	0.845522989	0.955311526	0.465981251	PreFB
cOFC	ev-	5.22	-4.17	0.21	0.51	0.48	PreFB
cOFC	ev-	9.52	-11.0	0.50	0.52	0.58	PreFB
cOFC	ev+	-2.574875652	12.6362105	0.205634762	2.329073071	0.149794895	PreFB
cOFC	ev+	-6.43	15.78	0.11	0.52	0.25	PreFB
