# Supplementary material for: A neuronal prospect theory model in the brain reward circuitry
Source: Nat Commun. 2022 Oct 4;13:5855. doi: 10.1038/s41467-022-33579-0 (PMC9532451; doi:10.1038/s41467-022-33579-0)
Supplement: Supplementary file 5 — Supplementary Code 1 [file 41467_2022_33579_MOESM5_ESM.txt]

 library(viridis)
 library(ggplot2)

	data.all <-  read.table("Supplementary_Data.csv",header=T, sep=",")
	data.pca <- data.all[,3:7]

	rsl.pca <- prcomp(data.pca,center=T, scale.=T) #ÖsñÅ

	windows()
	par(mfrow=c(1,2))
	biplot(rsl.pca)
	plot(summary(rsl.pca)[["importance"]][3,], ylab="%VarExp")

	
	DFpca<-as.data.frame(rsl.pca$x)

	numofcls = 5
	kmPCA<-kmeans(DFpca[,1:4], numofcls, iter.max=50)

	windows()
	color.kmPCA <- kmPCA$cluster
	ggplot(data=DFpca) + 
  	geom_point(aes(x=PC1, y=PC2, col=color.kmPCA)) +
  	geom_text(aes(x = PC1, y = PC2, label = rownames(DFpca), col=color.kmPCA), family = "serif", size = 4)

	windows()
	ggplot(data=DFpca) + 
  	geom_point(aes(x=PC3, y=PC2, col=color.kmPCA)) +
  	geom_text(aes(x = PC3, y = PC2, label = rownames(DFpca), col=color.kmPCA), family = "serif", size = 4)


	windows()
	par(mfrow=c(2,2))
	
	#b-g
	plot(data.pca[,c("M8_b","M8_G")],col=color.kmPCA+1)
	#alpha-gamma
	plot(data.pca[,c("M8_alpha","M8_gamma")],col=color.kmPCA+1)
	
	#alpha-delta
	plot(data.pca[,c("M8_alpha","M8_delta")],col=color.kmPCA+1)
	#gamma-delta
	plot(data.pca[,c("M8_gamma","M8_delta")],col=color.kmPCA+1)


	windows()
	dist.data <- dist(data.pca,method="euclidean")
	rsl.tmp <-hclust(d = dist.data,method="ward.D")
	plot(rsl.tmp,hang=-1)


# Prel2: Y = a0 + a1(exp(-Â(-log(x))^Á) ~ u^¿)

	windows()
	par(mfrow=c(2,2))

#cluster 1

	alpha=0.64
	delta=1.3
	gamma=2.64
	b=-0.68
	G=10.1


	d.plot <- matrix(0,nrow=10,ncol=10)
	rownames(d.plot) <-  seq(0.1,1,length=10) #Probability
	colnames(d.plot) <-  seq(0.1,1,length=10) #Magnitude in ml

	for(i in 1:nrow(d.plot)){
		for(j in 1:ncol(d.plot)){
			
			p <- as.numeric(rownames(d.plot)[i])
			v <- as.numeric(colnames(d.plot)[j])
			u <- v^alpha
			wp <- exp(-delta*(-log(p))^gamma)
			R <- b + G*(wp * u)
			d.plot[i,j] <- R
		}
	}
	

	d.plot <- d.plot/max(d.plot)
	
	persp(x, y, d.plot, theta = -45, phi = 30, expand = 0.8, col = f.surf.colors(d.plot, viridis(100)),
			 axes = T, zlim=c(0,1),xlab="m in ml",ylab="p", zlab="R",
			main=paste("Prel2 b:",b,"g:",G,alpha,gamma,delta))

	image(x, y, t(d.plot), col = terrain.colors(100), axes = FALSE,xlab="v in ml",ylab="p")
	contour(x, y, t(d.plot), levels = seq(0, 1, by=0.1), add = TRUE, col = 1,xlab="v in ml",ylab="p")
	title(paste("Cluster1"))


	curve(x^alpha, from=0, to=1, ylim=c(0,1), xlab="magnitude",ylab="U(m)")
	title(paste("Utility"))

	curve(exp(-delta*(-log(x))^gamma), from=0, to=1, ylim=c(0,1), xlab="probability",ylab="W(p)")
	title(paste("Probability"))


	windows()
	par(mfrow=c(2,2))

#cluster 2

	alpha=0.29
	delta=0.38
	gamma=1.82
	b=10.6
	G=-10.1


	d.plot <- matrix(0,nrow=10,ncol=10)
	rownames(d.plot) <-  seq(0.1,1,length=10) #Probability
	colnames(d.plot) <-  seq(0.1,1,length=10) #Magnitude in ml

	for(i in 1:nrow(d.plot)){
		for(j in 1:ncol(d.plot)){
			
			p <- as.numeric(rownames(d.plot)[i])
			v <- as.numeric(colnames(d.plot)[j])
			u <- v^alpha
			wp <- exp(-delta*(-log(p))^gamma)
			R <- b + G*(wp * u)
			d.plot[i,j] <- R
		}
	}
	

	d.plot <- d.plot/max(d.plot)
	
	persp(x, y, d.plot, theta = 135, phi = 30, expand = 0.8, col = f.surf.colors(d.plot, viridis(100)),
			 axes = T, zlim=c(0,1),xlab="m in ml",ylab="p", zlab="R",
			main=paste("Prel2 b:",b,"g:",G,alpha,gamma,delta))

	image(x, y, t(d.plot), col = terrain.colors(100), axes = FALSE,xlab="v in ml",ylab="p")
	contour(x, y, t(d.plot), levels = seq(0, 1, by=0.1), add = TRUE, col = 1,xlab="v in ml",ylab="p")
	title(paste("Cluster2"))


	curve(x^alpha, from=0, to=1, ylim=c(0,1), xlab="magnitude",ylab="U(m)")
	title(paste("Utility"))

	curve(exp(-delta*(-log(x))^gamma), from=0, to=1, ylim=c(0,1), xlab="probability",ylab="W(p)")
	title(paste("Probability"))


	windows()
	par(mfrow=c(2,2))

#cluster 3

	alpha=3.2
	delta=3.5
	gamma=2.7
	b=2.6
	G=7.2


	d.plot <- matrix(0,nrow=10,ncol=10)
	rownames(d.plot) <-  seq(0.1,1,length=10) #Probability
	colnames(d.plot) <-  seq(0.1,1,length=10) #Magnitude in ml

	for(i in 1:nrow(d.plot)){
		for(j in 1:ncol(d.plot)){
			
			p <- as.numeric(rownames(d.plot)[i])
			v <- as.numeric(colnames(d.plot)[j])
			u <- v^alpha
			wp <- exp(-delta*(-log(p))^gamma)
			R <- b + G*(wp * u)
			d.plot[i,j] <- R
		}
	}
	

	d.plot <- d.plot/max(d.plot)
	
	persp(x, y, d.plot, theta = -45, phi = 30, expand = 0.8, col = f.surf.colors(d.plot, viridis(100)),
			 axes = T, zlim=c(0,1),xlab="m in ml",ylab="p", zlab="R",
			main=paste("Prel2 b:",b,"g:",G,alpha,gamma,delta))

	image(x, y, t(d.plot), col = terrain.colors(100), axes = FALSE,xlab="v in ml",ylab="p")
	contour(x, y, t(d.plot), levels = seq(0, 1, by=0.1), add = TRUE, col = 1,xlab="v in ml",ylab="p")
	title(paste("Cluster3"))


	curve(x^alpha, from=0, to=1, ylim=c(0,1), xlab="magnitude",ylab="U(m)")
	title(paste("Utility"))

	curve(exp(-delta*(-log(x))^gamma), from=0, to=1, ylim=c(0,1), xlab="probability",ylab="W(p)")
	title(paste("Probability"))


	windows()
	par(mfrow=c(2,2))


#cluster 4

	alpha=0.16
	delta=0.11
	gamma=1.52
	b=41
	G=-40


	d.plot <- matrix(0,nrow=10,ncol=10)
	rownames(d.plot) <-  seq(0.1,1,length=10) #Probability
	colnames(d.plot) <-  seq(0.1,1,length=10) #Magnitude in ml

	for(i in 1:nrow(d.plot)){
		for(j in 1:ncol(d.plot)){
			
			p <- as.numeric(rownames(d.plot)[i])
			v <- as.numeric(colnames(d.plot)[j])
			u <- v^alpha
			wp <- exp(-delta*(-log(p))^gamma)
			R <- b + G*(wp * u)
			d.plot[i,j] <- R
		}
	}
	

	d.plot <- d.plot/max(d.plot)
	
	persp(x, y, d.plot, theta = 135, phi = 30, expand = 0.8, col = f.surf.colors(d.plot, viridis(100)),
			 axes = T, zlim=c(0,1),xlab="m in ml",ylab="p", zlab="R",
			main=paste("Prel2 b:",b,"g:",G,alpha,gamma,delta))

	image(x, y, t(d.plot), col = terrain.colors(100), axes = FALSE,xlab="v in ml",ylab="p")
	contour(x, y, t(d.plot), levels = seq(0, 1, by=0.1), add = TRUE, col = 1,xlab="v in ml",ylab="p")
	title(paste("Cluster4"))


	curve(x^alpha, from=0, to=1, ylim=c(0,1), xlab="magnitude",ylab="U(m)")
	title(paste("Utility"))

	curve(exp(-delta*(-log(x))^gamma), from=0, to=1, ylim=c(0,1), xlab="probability",ylab="W(p)")
	title(paste("Probability"))


#cluster 5


	windows()
	par(mfrow=c(2,2))

	alpha=1.1
	delta=22.2
	gamma=17.7
	b=3
	G=4.5


	d.plot <- matrix(0,nrow=10,ncol=10)
	rownames(d.plot) <-  seq(0.1,1,length=10) #Probability
	colnames(d.plot) <-  seq(0.1,1,length=10) #Magnitude in ml

	for(i in 1:nrow(d.plot)){
		for(j in 1:ncol(d.plot)){
			
			p <- as.numeric(rownames(d.plot)[i])
			v <- as.numeric(colnames(d.plot)[j])
			u <- v^alpha
			wp <- exp(-delta*(-log(p))^gamma)
			R <- b + G*(wp * u)
			d.plot[i,j] <- R
		}
	}
	

	d.plot <- d.plot/max(d.plot)
	
	persp(x, y, d.plot, theta = -45, phi = 30, expand = 0.8, col = f.surf.colors(d.plot, viridis(100)),
			 axes = T, zlim=c(0,1),xlab="m in ml",ylab="p", zlab="R",
			main=paste("Prel2 b:",b,"g:",G,alpha,gamma,delta))

	image(x, y, t(d.plot), col = terrain.colors(100), axes = FALSE,xlab="v in ml",ylab="p")
	contour(x, y, t(d.plot), levels = seq(0, 1, by=0.1), add = TRUE, col = 1,xlab="v in ml",ylab="p")
	title(paste("Cluster5"))


	curve(x^alpha, from=0, to=1, ylim=c(0,1), xlab="magnitude",ylab="U(m)")
	title(paste("Utility"))

	curve(exp(-delta*(-log(x))^gamma), from=0, to=1, ylim=c(0,1), xlab="probability",ylab="W(p)")
	title(paste("Probability"))
