# Supplementary material for: A neuronal prospect theory model in the brain reward circuitry
Source: Nat Commun. 2022 Oct 4;13:5855. doi: 10.1038/s41467-022-33579-0 (PMC9532451; doi:10.1038/s41467-022-33579-0)
Supplement: Supplementary file 6 — Supplementary Code 2 [file 41467_2022_33579_MOESM6_ESM.txt]

#**********************************
#
# date:2021/01/04
#
# source("Simulation.r")
#
#
#**********************************


f.est <- function(beta=1, n=40000){

 source("Simulation.r")

	pro <- c(0.1, 0.2, 0.3, 0.4, 0.5, 0.6, 0.7, 0.8, 0.9, 1.0) # 0-1
	mag <- c(0.1, 0.2, 0.3, 0.4, 0.5, 0.6, 0.7, 0.8, 0.9, 1.0) # in ml


	#_l
	ev <- matrix(0,10,10)
	rownames(ev) <- pro
	colnames(ev) <- mag

	seu_cl1 <- matrix(0,10,10)
	seu_cl2 <- matrix(0,10,10)
	seu_cl3 <- matrix(0,10,10)
	seu_cl4 <- matrix(0,10,10)
	seu_cl5 <- matrix(0,10,10)

	#para cluster1to5
	alpha = c(0.64,0.29,3.2,0.16,1.1)
	delta = c(1.3,0.38,3.5,0.11,22.2)
	gamma = c(2.64,1.82,2.7,1.52,17.7)
	b = c(-0.68,10.6,2.6,41,3)
	G = c(10.1,-10.1,7.2,-40,4.5)


# value func Ìõ

	for(j in 1:10){ #sÔFpro
		for(k in 1:10){  #ñÔFmag

		ev[j,k] <- pro[j]*mag[k]
		seu_cl1[j,k] <- b[1] + G[1]*exp(-delta[1]*(-log(pro[j]))^gamma[1])*(mag[k]^alpha[1])
		seu_cl2[j,k] <- b[2] + G[2]*exp(-delta[2]*(-log(pro[j]))^gamma[2])*(mag[k]^alpha[2])
		seu_cl3[j,k] <- b[3] + G[3]*exp(-delta[3]*(-log(pro[j]))^gamma[3])*(mag[k]^alpha[3])
		seu_cl4[j,k] <- b[4] + G[4]*exp(-delta[4]*(-log(pro[j]))^gamma[4])*(mag[k]^alpha[4])
		seu_cl5[j,k] <- b[5] + G[5]*exp(-delta[5]*(-log(pro[j]))^gamma[5])*(mag[k]^alpha[5])

		# no minus assumption: discharge rate can not be negative values
		seu_cl1[which(seu_cl1<0)]<-0
		seu_cl2[which(seu_cl2<0)]<-0
		seu_cl3[which(seu_cl3<0)]<-0
		seu_cl4[which(seu_cl4<0)]<-0
		seu_cl5[which(seu_cl5<0)]<-0

		}
	}


	print(seu_cl1)
	print(seu_cl2)
	print(seu_cl3)
	print(seu_cl4)
	print(seu_cl5)
	

	v_l <- matrix(0,10,10)
	rownames(v_l) <- pro
	colnames(v_l) <- mag

	v_r <- matrix(0,10,10)
	rownames(v_r) <- pro
	colnames(v_r) <- mag

	cho_r <- matrix(0,100,100)

	data.sim <- c(100,100,100,100,-1)
	w_1 <- c(1)
	w_2 <- c(0.62, 0.38)
	w_3 <- c(0.56, 0.33, 0.11)
	w_4 <- c(0.51, 0.31, 0.10, 0.08)
	w_5 <- c(0.48, 0.29, 0.09, 0.07, 0.07)
	
	names(data.sim) <- c("pro_l","mag_l","pro_r","mag_r","chose_r")

	for(i in 1:n){ # JèÔµ
		print(i)
		
		for(j in 1:10){ #sÔFpro
			for(k in 1:10){  #ñÔFmag
				for(l in 1:10){ #sÔFpro2
					for(m in 1:10){  #ñÔFmag2

						#PC1-5
						v_l <- seu_cl1[j,k]-seu_cl2[j,k]+seu_cl3[j,k]-seu_cl4[j,k]+seu_cl5[j,k]
						v_r <- seu_cl1[l,m]-seu_cl2[l,m]+seu_cl3[l,m]-seu_cl4[l,m]+seu_cl5[l,m]

						Vdelta <- v_r - v_l

						p_cho <- 1/(1+exp(-beta*(Vdelta)))

						if(runif(1,min=0,max=1) <= p_cho){ # chose right 
							cho_r[j*k,l*m] <- cho_r[j*k,l*m] + 1
							tmp.cho_r <- 1
						} else { #chose left
							cho_l[j*k,l*m] <- cho_l[j*k,l*m] + 1
							tmp.cho_r <- 0
						}
					tmp.data <- as.numeric(c(pro[j],mag[k],pro[l],mag[m],tmp.cho_r))
					data.sim <- rbind(data.sim, tmp.data)
					}
				}
			}
		}
	}


	cho_all <- matrix(0,100,100)

	cho_all <- cho_l + cho_r
	
	data.plot <- cho_r/cho_all
	
	rsl.out <-  as.list(NULL)
	rsl.out[["cho_l"]] <- cho_l
	rsl.out[["cho_r"]] <- cho_r
	rsl.out[["cho_all"]] <- cho_all
	
	windows()
	data.plot <- t(data.plot) 
	x <- 10*(1:nrow(data.plot));   y <- 10*(1:ncol(data.plot))
	image(x, y, data.plot, col = topo.colors(100), axes = FALSE, main=paste("% tar1r chosen","n=",nrow(data.plot)))
	
# «oµ
	data.sim <- data.sim[2:nrow(data.sim),]
	write.table(data.sim,"ROutSimChoData.txt", sep=" ", append=T, quote=F, col.names=F,row.names=F) #f[^ð«µÞ

	return(rsl.out)

	
}


f.plot.simrsl <- function(){

	#prelec two parameter model fit
	fn="ROutSimChoData.txt"
	data.cho <-  read.table(fn, header=TRUE, sep="") #dataÇÝÝ

	names(data.cho) <- c("Tar2Pro","Tar2Mag","Tar1Pro","Tar1Mag","chosetar1")
	
	a1=runif(n=1,min=0,max=2)
	a2=runif(n=1,min=0,max=2)
	a3=runif(n=1,min=0,max=2)
	a4=runif(n=1,min=0,max=2)
	
	
	rsl.tmp <- nls(chosetar1~1/(1+exp(-(a1*(exp(-a3*(-log(Tar1Pro))^a4)*Tar1Mag^a2
										   -exp(-a3*(-log(Tar2Pro))^a4)*Tar2Mag^a2 )))), 
				data.cho, start=c(a1=a1,a2=a2,a3=a3,a4=a4), nls.control(maxiter = 1000, tol = 1e-05, minFactor = 1/100000000, printEval = F, warnOnly = T))


	model <- rsl.tmp
	a1= summary(model)$coefficients[1]
	a2= summary(model)$coefficients[2]
	a3= summary(model)$coefficients[3]
	a4= summary(model)$coefficients[4]
	loglike <- logLik(model)
	aic <- AIC(model)
	bic <- BIC(model)
	
	n=nrow(data.cho)

	#figure
	windows()
	par(mfrow=c(1,2))
	curve(x^a2, from=0, to=1, ylim=c(0,1), xlab="Value",ylab="Utility")
	title(paste("Power-2PPrelec"))
	text(x=0, 0.9, adj=0, labels=paste("¿:",round(a2,3)))
	text(x=0, 0.8, adj=0, labels=paste("L=",round(loglike,1)))
	text(x=0, 0.7, adj=0, labels=paste("AIC=",round(aic,1)))
	text(x=0, 0.6, adj=0, labels=paste("BIC=",round(bic,1)))

	curve( exp(-a3*(-log(x))^a4), from=0, to=1, ylim=c(0,1), xlab="Probability",ylab="w(p)")
	title(paste("Power-2PPrelec n=",n))
	text(x=0, 0.9, adj=0, labels=paste("Â:",round(a3,3)))
	text(x=0, 0.8, adj=0, labels=paste("Á:",round(a4,3)))
	text(x=0, 0.7, adj=0, labels=paste("L=",round(loglike,1)))
	text(x=0, 0.6, adj=0, labels=paste("AIC=",round(aic,1)))
	text(x=0, 0.5, adj=0, labels=paste("BIC=",round(bic,1)))


	summary(model)
}
