# Supplementary material for: A neuronal prospect theory model in the brain reward circuitry
Source: Nat Commun. 2022 Oct 4;13:5855. doi: 10.1038/s41467-022-33579-0 (PMC9532451; doi:10.1038/s41467-022-33579-0)
Supplement: Supplementary file 8 — Source Data [file 41467_2022_33579_MOESM8_ESM.xlsx]

## Sheet: Fig1
Fig. 1a-c	These figures have been published in the Journal of neurosci.
	J Neurosci. 2021 Feb 24;41(8):1684-1698. doi: 10.1523/JNEUROSCI.1987-20.2020.
Fig. 1d
SUN	n=44883
model	EV	EU	PT1	PT2
AIC	21745.7	21498.3	20725.4	19695.4
FU	n=19292
model	EV	EU	PT1	PT2
AIC	9235.17	8993.58	8949.57	8621.96

## Sheet: Fig.2
Fig. 2a	This figure have been published in the Journal of neurosci.
	J Neurosci. 2021 Feb 24;41(8):1684-1698. doi: 10.1523/JNEUROSCI.1987-20.2020.
Fig. 2f,g	for figure g, please multiply Max firing rate (26.1Hz)
	m=0.1	m=0.2	m=0.3	m=0.4	m=0.5	m=0.6	m=0.7	m=0.8	m=0.9	m=1.0
p=0.1	0.220306	0.239464	0.293742	0.379949	0.485313	0.48212	0.491699	0.469349	0.448276	0.427842
p=0.2	0.237548	0.261015	0.315028	0.380747	0.464559	0.476533	0.502341	0.530013	0.522715	0.512452
p=0.3	0.279693	0.33046	0.366379	0.492611	0.533662	0.577449	0.552819	0.623974	0.670498	0.708812
p=0.4	0.249042	0.313697	0.39272	0.514505	0.591133	0.623974	0.634921	0.725233	0.76902	0.816092
p=0.5	0.277778	0.323276	0.437876	0.607553	0.694444	0.718391	0.738916	0.790914	0.780651	0.804598
p=0.6	0.32567	0.39751	0.569923	0.701628	0.740741	0.753512	0.747126	0.770541	0.806726	0.858876
p=0.7	0.383142	0.492611	0.608237	0.715996	0.715198	0.757769	0.764155	0.774798	0.823755	0.865262
p=0.8	0.314176	0.486111	0.632184	0.747126	0.747126	0.799808	0.810983	0.825883	0.896126	0.961047
p=0.9	0.340038	0.485313	0.580186	0.712005	0.782704	0.838123	0.885483	0.85994	0.925926	0.954662
p=1.0	0.312899	0.431034	0.59387	0.849298	0.91954	0.904215	0.913154	0.900383	0.973819	1
Fg. 2h
DS	194	neurons				cOFC	190	neurons
	0-1s	0.5-1.5s	1.0-2.0s	1.5-2.5s			0-1s	0.5-1.5s	1.0-2.0s	1.5-2.5s
P+M+	6.70103	3.60825	2.57732	4.63918		P+M+	14.2105	10.5263	7.36842	8.42105
P-M-	3.09278	5.15464	3.60825	3.09278		P-M-	8.42105	4.73684	3.15789	4.21053
VS	144	neurons				mOFC	158	neurons
	0-1s	0.5-1.5s	1.0-2.0s	1.5-2.5s			0-1s	0.5-1.5s	1.0-2.0s	1.5-2.5s
P+M+	9.72222	11.8056	8.33333	5.55556		P+M+	3.79747	4.43038	1.26582	1.26582
P-M-	9.02778	6.94444	4.86111	8.33333		P-M-	1.26582	1.26582	1.89873	1.89873

## Sheet: Fig.3
Fig. 3a-d	These figures were drawn by using R software based on the described parameters in the figures.
	No data was included in these example figures.

## Sheet: Fig.4
Fig. 4a	same data as in the Fig. 2f. The figure was drwan by using Rsoftware.
	m=0.1	m=0.2	m=0.3	m=0.4	m=0.5	m=0.6	m=0.7	m=0.8	m=0.9	m=1.0
p=0.1	0.220306	0.239464	0.293742	0.379949	0.485313	0.48212	0.491699	0.469349	0.448276	0.427842
p=0.2	0.237548	0.261015	0.315028	0.380747	0.464559	0.476533	0.502341	0.530013	0.522715	0.512452
p=0.3	0.279693	0.33046	0.366379	0.492611	0.533662	0.577449	0.552819	0.623974	0.670498	0.708812
p=0.4	0.249042	0.313697	0.39272	0.514505	0.591133	0.623974	0.634921	0.725233	0.76902	0.816092
p=0.5	0.277778	0.323276	0.437876	0.607553	0.694444	0.718391	0.738916	0.790914	0.780651	0.804598
p=0.6	0.32567	0.39751	0.569923	0.701628	0.740741	0.753512	0.747126	0.770541	0.806726	0.858876
p=0.7	0.383142	0.492611	0.608237	0.715996	0.715198	0.757769	0.764155	0.774798	0.823755	0.865262
p=0.8	0.314176	0.486111	0.632184	0.747126	0.747126	0.799808	0.810983	0.825883	0.896126	0.961047
p=0.9	0.340038	0.485313	0.580186	0.712005	0.782704	0.838123	0.885483	0.85994	0.925926	0.954662
p=1.0	0.312899	0.431034	0.59387	0.849298	0.91954	0.904215	0.913154	0.900383	0.973819	1.00096
Fig. 4b
	AIC	Proportion of variance explained
EV	682.728	0.5506
EU	680.048	0.568677
PT1	679.923	0.576642
PT2	662.968	0.641495
Fig. 4c	This figure was drawn by using R software based on the estimated parameters.
	No data was included in this figure.
Fig. 4e
DS	n=63			VS	n=93			cOFC	n=116			mOFC	n=27
EV-EU	EV-PT1	EV-PT2		EV-EU	EV-PT1	EV-PT2		EV-EU	EV-PT1	EV-PT2		EV-EU	EV-PT1	EV-PT2
-1.05782	3.82931	4.83202		-0.562945	-0.765256	3.58949		-1.14271	2.04914	2.91681		-1.68375	-0.461643	-2.42899
-1.16334	-2.6452	-4.6446		-1.4542	-3.02704	-4.78035		-1.99706	-3.8615	-0.0116743		1.53394	0.30243	2.69627
-1.43572	-2.63381	-2.82129		2.35153	2.85343	5.66383		-0.209157	-0.401145	-2.22254		-1.62636	-3.60229	-3.31791
-1.98828	-3.48125	3.39068		-0.164123	-1.73355	-3.62289		4.94042	12.5263	15.5902		9.49167	11.0244	9.12167
-1.76901	-0.34237	-1.42315		0.237112	-0.0997628	-1.99133		-1.89818	-2.20231	-2.99692		-1.88967	-2.34072	4.021
2.68032	2.80511	19.7605		-1.88409	10.7548	10.7065		-0.522923	-2.33356	2.15498		-1.37786	-2.96701	-1.6122
-0.436043	-2.24786	-3.19509		2.54426	1.52733	2.61619		0.869538	-0.476583	6.01205		-1.98909	-0.684544	1.37428
3.99183	6.32029	8.18513		-1.5151	-0.222419	-2.21598		1.80535	2.44763	19.5953		-1.21367	-2.09272	0.719116
0.382041	3.61768	1.9399		-0.420813	-2.41216	-2.94207		-2	-3.98575	-4.98857		-1.92656	-1.94221	7.9336
-1.85426	-3.62688	-5.59584		-1.83141	-1.75946	10.0757		2.41038	1.52172	1.86151		-1.17387	0.471505	-0.940671
0.193645	4.44157	7.61127		21.8227	32.9833	32.1886		1.44687	0.866207	1.50376		7.65595	5.86425	6.70041
6.55742	7.93182	7.57297		-1.38697	15.6152	16.999		2.95324	2.77639	1.08029		-1.31956	-3.06591	-1.27945
-1.9741	-3.58291	-5.0751		-1.70059	-2.25138	-1.39199		4.22895	2.36464	0.411614		-0.204145	-2.00431	-3.41963
0.520066	-0.500735	1.70221		-1.69773	-3.3451	-4.5372		-1.93063	-3.87143	21.5404		-1.52404	-3.2138	-0.0303874
4.59784	5.28017	3.52826		-1.69426	-3.62994	2.73472		0.437847	-1.56213	-1.66706		-0.991047	-2.58688	-4.5824
1.78741	2.17459	9.65798		10.1035	13.0781	11.1049		0.160119	-0.213334	-0.299676		0.607547	-0.596668	-1.13454
-1.44754	-3.43054	-4.72563		0.920989	-0.579959	2.22232		-1.89199	-2.76921	0.608341		-1.98615	-2.80307	-4.62826
-1.69829	-2.10303	-0.77002		-1.83258	-1.21251	8.03956		-1.61728	-3.58569	-5.57263		2.93542	0.95558	-1.03738
1.015	-0.815483	7.56819		-1.92766	-3.84562	14.8958		-0.0779249	0.53943	-1.46057		-1.9852	-2.79736	6.49517
0.414618	6.35841	4.97819		1.96146	1.98295	19.7386		5.8519	3.86827	23.2737		-1.62762	-3.56795	-3.2903
-1.2338	-2.14332	-0.152303		9.16748	27.422	25.4302		4.98059	7.11745	8.19298		-1.56774	-3.29233	-4.84546
-1.98569	1.75934	1.17284		0.109821	-1.85738	-0.0110364		-1.8757	16.0244	16.4415		-0.110655	1.13678	1.99123
1.04939	3.05359	10.4794		11.8956	14.8503	24.2792		-1.38806	0.975202	2.18327		-1.85641	-3.05622	-4.789
-1.57099	-2.98944	-4.95201		13.3174	26.6617	25.5155		-1.56421	3.3748	1.5178		-1.92445	-3.56887	-5.18895
-1.45598	-3.41521	-1.02462		23.706	34.3192	33.2297		5.84419	18.0351	18.5948		-0.797547	5.45566	10.1644
2.84847	1.52076	0.783963		1.12772	-0.278097	0.36892		-1.97713	8.30212	6.89149		-1.18873	-3.17798	-5.17502
0.634592	-0.773473	0.886104		15.3971	20.8345	17.4337		-0.809632	-2.77408	-3.41457		-0.0132113	-1.56245	0.856092
-1.63145	-3.22163	4.96994		3.49752	5.85943	13.943		-1.34338	-3.10794	-1.79898
-1.21419	-3.09033	-1.82897		-0.673549	1.99495	2.72206		-1.701	-2.97068	4.26545
-1.15678	-2.93233	-4.37689		-1.71663	-2.99159	-4.36349		-1.90881	-0.56113	8.11212
-1.93107	-3.80116	-4.39713		-1.67559	-2.83358	1.35153		-1.48305	-2.61305	15.7772
-0.842992	-1.64053	-2.53441		-1.95211	2.78594	2.36006		3.12724	1.35825	4.67669
-0.422618	0.493145	0.298796		0.873479	-1.10907	-0.34789		1.10246	-0.0146747	0.365649
-1.33614	-1.22544	-1.65142		1.65377	0.0287458	0.0256069		-1.1044	-12.3824	-4.25991
-0.416771	-1.29008	5.35804		-1.4181	3.17455	6.10462		1.52909	0.36542	-1.49179
-1.56184	-3.06734	-4.31151		-1.4903	-3.486	-3.62908		-1.90319	-3.82007	7.61896
-1.07648	-2.9899	-3.42997		-1.99993	-0.100611	-2.05951		0.741221	7.81523	6.4019
-1.06464	-2.07778	-3.88501		-1.99807	4.83658	3.04217		1.81424	0.598975	10.8395
1.75701	1.26258	11.1347		-1.83558	-1.8757	4.97969		0.770644	-1.06	4.29172
-1.64077	-0.632624	2.09759		28.9203	30.0936	28.8709		-1.86195	-3.81219	0.784646
5.31245	7.55124	6.30078		-1.61322	27.0108	25.1612		-1.57871	1.51122	27.4979
-1.39543	-3.78479	-1.71095		-0.0503925	19.8597	17.8597		-0.500488	-2.29343	-3.58922
-1.48843	-3.21253	-3.06935		0.0041953	-1.54818	-1.4121		-0.807243	-2.60599	-1.4157
-1.01333	-2.8336	-2.14103		-1.91591	-1.89266	2.42177		-0.432139	-0.78743	-0.671157
-1.88742	-3.8542	-5.0018		0.827028	2.86797	2.82557		1.15907	0.0545771	-1.92166
2.54583	1.18704	0.424206		2.00439	0.531709	3.40234		-1.99009	-3.19475	-3.17231
-1.35085	-0.206311	2.23622		-1.54227	-2.94705	0.0129295		17.2033	20.1315	22.4828
-1.86207	-2.24788	-0.00752223		-1.99974	3.30846	13.7725		-1.1356	2.54	5.05333
-1.9231	-0.831036	1.83967		-1.94374	-1.52632	16.5015		0.714096	-0.223973	7.40797
0.569631	-0.384825	9.81467		0.790625	0.128185	8.61654		-1.94403	-3.47918	-2.36749
-1.99432	10.2747	18.4549		7.38785	-4.45299	27.2376		-1.893	-3.0762	3.956
-1.87687	-3.53635	-4.94323		3.90869	2.73455	5.80117		8.9084	6.98836	4.9884
-0.470577	2.15557	3.67305		9.23189	8.47733	10.4019		-1.96102	-3.7095	-0.370509
18.7912	59.6661	61.4494		-1.34909	-3.03071	-0.996604		-1.87161	-3.6082	1.08143
6.88117	4.9377	6.48557		0.65246	-1.08427	15.095		-1.66227	-3.60804	-1.68738
-1.55798	-2.06129	-1.54669		-1.37826	18.6394	16.9759		-1.99312	-1.41599	2.64674
-1.99806	0.885165	0.928938		0.699351	-0.884637	-1.74347		22.6014	22.361	25.0907
-0.972278	-2.95797	-3.39149		-1.33991	-0.00440903	-1.16557		-1.69977	-3.18898	-3.72786
-0.686155	-2.60104	-1.85786		-0.478115	-1.95135	-3.40213		-1.99468	2.37743	1.36597
-1.84502	-3.21747	-5.08611		-1.99267	-1.44714	-2.4896		0.462354	7.37243	8.71591
-1.83072	-2.81777	-4.32398		-1.74589	-2.59775	-3.82196		-1.28407	-2.42709	-3.19168
60.9481	71.8539	70.9031		-1.99131	4.79861	4.64595		-1.98521	-3.96198	1.84133
-1.96175	-3.96057	-5.87716		-1.76272	-3.7487	-1.29739		-1.94688	5.90261	3.93068
				-0.708546	-1.15642	-3.14409		-1.68099	-3.66931	0.945066
				-0.72488	18.3225	18.333		-1.95677	-3.66479	-0.835866
				-1.93242	-2.68947	-4.63366		0.375068	-1.60404	-3.3459
				0.172131	-1.57229	-3.44456		12.3255	10.359	11.7887
				-0.163067	9.51039	15.3582		-1.81484	1.94722	8.95088
				-1.95802	0.874812	12.2959		-1.65373	-3.50621	-0.892223
				-1.24726	1.35847	-0.528674		9.76983	19.3266	22.915
				-1.9916	-3.24817	-0.970358		-0.867815	-0.955231	1.86167
				-1.77574	-3.58396	-3.41719		-0.375188	-2.22148	2.98611
				-1.97218	-3.44038	-4.98704		-1.97651	-1.75135	-2.50848
				-1.48464	-1.96394	20.0803		30.9985	29.0571	28.9568
				-0.147747	19.8699	22.4628		-1.28717	-1.9907	8.37739
				6.21707	13.7943	12.6525		28.714	27.2536	49.2573
				-1.1918	-2.6754	-4.54183		22.7948	26.0602	24.4011
				-1.98664	13.4002	12.3305		-0.991342	-2.57339	0.941929
				-1.91086	8.21427	28.7577		-1.99575	-2.76386	-2.64102
				-1.96009	13.07	11.2766		27.1451	28.8297	26.933
				21.001	36.543	66.5871		0.863761	8.06953	7.11727
				-1.76397	-1.2341	-2.83568		0.691498	-0.910407	-2.50164
				4.28848	4.71217	7.4862		-0.575945	-2.49305	11.3006
				-1.77126	-1.99728	0.925424		0.926369	0.0506142	5.89829
				2.98325	2.67756	6.42532		-0.162525	-2.03082	0.850738
				-1.99979	-1.19075	11.95		-0.611274	-0.77171	-1.49471
				-1.6849	3.78597	2.31143		0.346928	-1.44737	0.153466
				-1.82404	-3.62831	-2.23048		-1.8606	-3.52345	-1.80467
				0.242265	-0.745772	67.3241		16.4038	15.4513	21.244
				3.74821	1.72965	2.89279		-1.8851	-3.71893	-0.842839
				3.77412	1.78379	6.9673		-1.2604	-3.0384	1.7832
				-1.3101	-2.92824	-2.89546		-0.190115	-2.17637	-0.439539
				9.20293	14.8707	27.0638		-1.24976	-3.24239	-3.78
								-1.64728	-2.25259	9.34638
								31.6388	29.8735	40.7818
								-1.77131	-1.59784	6.18384
								22.3017	25.0474	23.1393
								-1.97489	-2.08093	6.74788
								31.7538	29.7557	29.1417
								-1.37786	-1.31279	2.91866
								-1.72607	8.11793	22.3076
								-1.99991	-3.98118	37.4389
								-1.56662	0.246541	32.2935
								-0.4983	-2.48663	-4.21653
								-1.73265	0.199158	31.6197
								-1.47179	-3.46717	-3.90551
								4.3056	14.667	31.5762
								0.4407	-1.06234	-1.59851
								1.23756	-0.734884	0.417433
								-1.77688	-3.46681	9.97857
								-1.99641	-3.25895	10.5147
								4.54658	4.93988	4.29319
								2.93641	1.17538	12.2644
								-1.96205	-1.96205	-1.51147
								-0.656675	-2.10421	-3.20137
								-1.6905	-1.46857	-0.933338

## Sheet: Fig.5
Fig. 5a									Fig. 5b
location	celltype	b	g	alpha	gamma	delata	cluster		PC1	PC2	PC3	PC4	PC5
ds	p+m+	-1.7	8.3	0.29	1.97	0.18	5		0.41351	0.66721	0.84845	0.98656	1
ds	p+m+	0.8	7.9	0.81	1.51	0.99	5
ds	p+m+	-0.6	4.7	0.36	1.64	0.28	5
ds	p-m-	5.6	-5.4	0.1	1.57	0.14	2		Fig. 5c	Cluster number
ds	p+m+	-20.5	33.8	0.13	2.11	0.04	5			1	2	3	4	5
ds	p-m-	13.8	-12	0.53	1.6	0.85	2		DS	49.2063	80.9524	85.7143	88.8889	100
ds	p+m+	0.6	9.9	1.11	3.55	1.68	5		VS	38.7097	68.8172	77.4194	91.3978	100
ds	p+m+	0.9	24.6	0.37	1.86	0.28	5		cOFC	54.3103	80.1724	92.2414	96.5517	100
ds	p+m+	2.2	9.6	0.81	1.18	2.3	5
ds	p-m-	7.6	-6.9	0.11	2.41	0.08	2
ds	p-m-	6.3	-7.3	0.34	0.65	0.48	2
ds	p+m+	3.4	6.3	0.16	3.15	8.93	5		Fig. 5d	These figures were drawn by using R software based on the estimated parameters.
ds	p+m+	3.2	11.7	1.7	3.45	0.72	5
ds	p+m+	1.6	6.9	0.79	0.82	1.13	5
ds	p-m-	14.4	-15.2	0.15	0.37	0.21	2
vs	p-m-	6.3	-3.9	1.99	6.05	0.02	3
vs	p+m+	0.1	12.5	1.6	1.76	2	5
vs	p-m-	12.5	-12.1	0.31	4.4	1.12	2
vs	p+m+	2.2	4.7	0.93	3.91	3.36	5
vs	p+m+	4	9.5	0.65	11.04	13.2	1
vs	p+m+	1.4	6.6	0.64	0.85	1.24	5
vs	p+m+	2.9	9.7	2	2.09	1.18	3
vs	p-m-	12	-11.8	0.06	1.14	0.1	2
vs	p-m-	33.5	-32.1	0.14	1.19	0.05	4
vs	p-m-	29.6	-29.5	0.28	1.83	0.11	4
vs	p-m-	87.4	-86.7	0.09	1.03	0.08	4
vs	p-m-	11.2	-10.9	0.58	3.19	0.98	2
vs	p+m+	1.8	6.3	0.89	4.84	0.44	5
vs	p-m-	10.9	-7.9	0.23	2.26	0.2	2
vs	p+m+	2	6.3	1.43	0.65	0.5	5
vs	p+m+	0.4	4.3	1.36	0.34	0.96	5
vs	p-m-	10.2	-9.4	0.25	11.88	0.02	2
ds	p+m+	0.2	2.8	0.47	7.99	0.07	5
ds	p+m+	1.9	6.5	0.53	2.61	1.66	5
ds	p-m-	28.2	-28.2	0.08	2.31	0.03	4
ds	p+m+	-3.3	9.5	0.19	0.35	0.32	5
vs	p-m-	7.8	-6.7	0.25	5.49	0.66	2
vs	p-m-	7.8	-6.9	0.23	2.66	0.75	2
vs	p-m-	7.5	-6.4	0.15	1.49	0.22	2
vs	p+m+	1.4	3.2	0.71	2.1	2.68	5
vs	p+m+	1.7	4.4	1.43	8.89	37.42	1
vs	p-m-	9.4	-8	0.12	5.12	0.36	2
vs	p+m+	0.8	18.5	0.36	2.53	0.76	5
vs	p+m+	0.5	3.8	0.42	8.08	0.23	5
vs	p+m+	-8.8	14	0.09	0.41	0.1	5
vs	p+m+	-0.2	1.9	0.53	1.1	0.47	5
cOFC	p-m-	15.5	-14.8	0.04	1.24	0.05	2
cOFC	p+m+	5.9	14.1	1.12	2.07	22.82	5
cOFC	p+m+	3	2.6	1.01	5.54	0.04	5
cOFC	p+m+	0.7	9.9	0.68	0.51	1.25	5
cOFC	p+m+	1.4	15.1	2.06	2.43	1.65	3
cOFC	p+m+	0.9	5.8	0.38	0.33	0.5	5
cOFC	p+m+	0.1	7.7	0.89	1.09	0.42	5
cOFC	p+m+	-5	12.4	0.11	0.91	0.11	5
cOFC	p+m+	-22.8	54.7	0.2	0.49	0.23	5
cOFC	p-m-	49.9	-47.6	0.03	1.56	0.02	4
cOFC	p-m-	5.7	-6	0.16	0.43	0.09	2
cOFC	p+m+	0	5.3	0.6	1.03	0.48	5
cOFC	p-m-	30.1	-26.2	0.13	1.39	0.07	4
cOFC	p+m+	-0.6	20.3	1.12	0.8	0.78	5
cOFC	p+m+	2.1	4.6	3.31	3.02	5.8	3
cOFC	p+m+	1.1	5.1	2.51	2.45	0.73	3
cOFC	p+m+	1	6.3	0.48	0.94	1.17	5
cOFC	p+m+	-31.6	48	0.08	2.37	0.02	5
cOFC	p+m+	-5.9	9.4	0.08	0.79	0.1	5
cOFC	p+m+	0.7	9.7	0.57	1.31	0.61	5
cOFC	p+m+	0.6	20.5	0.57	0.68	0.55	5
cOFC	p+m+	3.2	5.5	1.31	1.13	0.94	5
cOFC	p+m+	1.1	3.1	3.42	12.35	1	3
cOFC	p+m+	-0.1	5.3	0.97	1.96	2.54	5
cOFC	p-m-	7.1	-7.1	0.08	0.56	0.15	2
cOFC	p-m-	27.7	-25	0.04	0.34	0.15	4
cOFC	p+m+	2.5	9	0.52	9.22	10.87	5
cOFC	p-m-	4	-4.9	0.71	5.31	0.51	2
cOFC	p+m+	2.3	8.4	1.04	5.02	0.5	5
cOFC	p-m-	16.9	-12.5	2.36	0.51	1.21	3
cOFC	p+m+	0.2	7.1	0.78	3.69	0.07	5
cOFC	p-m-	19.6	-18.6	0.49	1.46	0.18	2
cOFC	p+m+	1.2	3.6	0.85	3.91	0.68	5
cOFC	p-m-	15	-15.9	0.25	0.41	0.66	2
cOFC	p-m-	6.7	-6.8	0.05	0.97	0.08	2
cOFC	p-m-	5.7	-5	0.14	2.58	0.08	2
cOFC	p+m+	17.2	18.5	0.37	2.56	0.41	5
cOFC	p-m-	7.5	-6.7	0.11	0.86	0.08	2
cOFC	p+m+	6.2	3.5	0.95	27.16	7.54	1
cOFC	p-m-	27.7	-25.5	0.27	0.57	0.17	4
cOFC	p-m-	12.2	-6	1.61	0.6	0.62	2
cOFC	p+m+	-5.3	14.9	0.12	0.77	0.15	5
cOFC	p-m-	17	-16.7	0.06	0.39	0.12	2
ds	p+m+	1.64961	4.73901	0.444525	24.3	7.09	1
ds	p-m-	18.8189	-17.8492	0.05	1.07	0.08	2
ds	p+m+	-8.79482	16.2988	0.201255	1.02	0.15	5
ds	p-m-	9.10589	-9.17875	0.2	2.33	0.07	2
ds	p-m-	3.45917	-3.02898	0.13	2.54	0.06	2
ds	p+m+	0.732395	7.74222	1.27265	4.92	2.53	5
ds	p-m-	4.45505	-4.02867	0.67	17.5	12.89	1
ds	p-m-	5.07468	-5.00953	0.21	1.05	0.2	2
ds	p+m+	1.62367	18.3258	8.77755	0.16	2.04	3
ds	p-m-	11.3116	-11.6194	0.07	0.45	0.04	2
ds	p+m+	5.67366	6.35871	1.99697	1.64	1.36	3
ds	p-m-	14.7863	-14.9227	0.09	0.33	0.2	2
vs	p-m-	7.16536	-6.2699	0.21	2.02	0.17	2
vs	p+m+	0.259325	9.26475	2.12933	2.86	3.65	3
vs	p-m-	32.1081	-34.5017	0.15	0.84	0.2	4
vs	p+m+	-6.05709	9.01479	0.0658177	0.08	0.21	5
vs	p+m+	-1.03586	4.95504	0.266498	1.1	0.26	5
vs	p+m+	4.67838	7.40705	1.06229	19.03	59.78	1
vs	p+m+	1.84498	3.31406	0.842179	4.35	0.27	5
vs	p+m+	1.47208	5.7675	0.794471	1.49	2.2	5
vs	p+m+	3.1617	13.8613	3.01507	1	1.72	3
vs	p-m-	6.31764	-6.07969	0.16	1.3	0.12	2
vs	p-m-	37.2331	-35.3744	0.15	1.59	0.07	4
vs	p-m-	35.7491	-34.6028	0.38	2.26	0.14	4
vs	p-m-	45.1598	-43.9038	0.28	1.06	0.25	4
vs	p-m-	8.63684	-8.09882	0.66	5.05	1.85	2
vs	p+m+	2.99227	4.06876	0.615291	10.72	0.04	5
vs	p+m+	1.78853	11.6962	0.44662	2.13	0.33	5
vs	p-m-	11.2743	-10.2472	0.06	1.59	0.1	2
vs	p+m+	0.256464	2.03975	1.60325	26.28	3.24	1
vs	p+m+	1.19773	2.42995	0.777242	21.8	0.03	1
vs	p-m-	19.6328	-19.4728	0.06	1.17	0.21	2
ds	p-m-	7.32386	-6.0852	0.09	2.34	0.02	2
ds	p-m-	50.3561	-50.0496	0.02	1.1	0.05	4
ds	p+m+	1.95143	6.5342	3.65202	4.06	138.861	1
ds	p-m-	2.02482	-1.55745	0.33	12.71	5.7	1
ds	p+m+	0.18698	3.54435	0.601506	1.76	1.8	5
vs	p+m+	1.82391	3.64845	1.28416	4.95	7.75	5
vs	p+m+	-0.789356	17.6022	0.231712	1.38	0.76	5
vs	p-m-	4.24886	-4.47716	0.1	0.44	0.02	2
vs	p+m+	1.05384	6.10379	0.685703	7.01	0.49	5
vs	p+m+	1.23535	4.58612	0.446444	32.56	1	1
vs	p+m+	-9.51378	12.551	0.072046	0.45	0.12	5
vs	p+m+	0.329356	1.86711	1.65483	5.96	54.05	1
cOFC	p+m+	2.37214	2.8396	2.97741	6.27	0.1	3
cOFC	p+m+	-0.404725	8.70064	0.444202	0.6	0.92	5
cOFC	p+m+	9.82191	6.2278	3.56338	27.35	22.31	1
cOFC	p+m+	0.760391	14.2964	2.542	1.82	1.5	3
cOFC	p+m+	-0.44326	4.18332	0.678553	1.9	0.17	5
cOFC	p+m+	-13.527	27.6782	0.134331	0.43	0.18	5
cOFC	p-m-	49.2927	-45.7149	0.03	1.36	0.03	4
cOFC	p-m-	2.93358	-2.8674	0.28	0.81	0.16	2
cOFC	p+m+	-1.20282	7.80294	0.492506	0.82	0.31	5
cOFC	p+m+	2.27595	9.10668	1.00763	5.54	0.03	5
cOFC	p+m+	-0.177323	11.8453	1.72136	0.94	1	5
cOFC	p+m+	0.910383	4.65346	1.27187	2.5	3.11	5
cOFC	p+m+	0.0792392	8.02147	0.754965	1.75	0.32	5
cOFC	p+m+	2.92315	10.562	0.789606	1.34	0.39	5
cOFC	p+m+	2.20986	11.5482	10.1302	0.32	3.93	3
cOFC	p-m-	9.61027	-8.1291	2.37	0.76	1.29	3
cOFC	p+m+	-0.308834	10.8349	0.720033	1.7	1.47	5
cOFC	p-m-	19.1316	-19.1372	0.02	0.58	0.14	2
cOFC	p+m+	-4.49216	9.59401	0.0813414	0.3	0.13	5
cOFC	p-m-	5.94178	-5.87926	0.73	23.57	0.01	1
cOFC	p+m+	2.16206	8.03825	0.918771	2.54	0.63	5
cOFC	p-m-	13.3245	-10.9084	0.93	2.56	0.21	2
cOFC	p+m+	0.665905	6.0268	0.373092	2.54	0.28	5
cOFC	p-m-	9.8399	-9.85848	0.28	1.19	3.71	2
cOFC	p+m+	-7.91866	21.9651	0.0785375	0.93	0.13	5
cOFC	p+m+	-4.28069	18.2318	0.336518	2.11	0.08	5
cOFC	p-m-	12.4348	-11.1914	0.08	1.32	0.06	2
cOFC	p-m-	18.1648	-20.089	0.39	0.7	0.42	2
cOFC	p+m+	2.41031	7.79612	0.687322	0.14	1.09	5
ds	p-m-	1.08288	-1.04336	0.527351	1.18548	0.143817	5
ds	p-m-	1.80207	-1.51972	0.420483	2.8737	0.139083	5
ds	p-m-	10.5783	-9.17395	0.59112	2.80956	0.24654	2
ds	p+m+	-0.95	8.3	0.29	0.58	0.44	5
ds	p+m+	1.55808	8.75657	0.590428	1.65133	0.756089	5
ds	p+m+	-0.0307128	11.432	0.86761	0.828553	0.240992	5
ds	p+m+	0.55	3.91	2.59	7.33	17.1	3
ds	p-m-	4.80953	-4.51459	0.550199	1.14382	0.436181	2
ds	p-m-	4.47946	-4.85886	0.121613	0.886669	0.545648	2
ds	p-m-	18.6398	-18.9893	0.0721578	0.325669	0.129475	2
ds	p-m-	9.40931	-8.1069	0.103394	3.80055	0.0144848	2
vs	p+m+	0.14	6.98	2.12	3.26	7.8	3
vs	p-m-	19.1	-22.9	0.57	0.99	0.75	2
vs	p+m+	1.08898	4.12874	0.828268	19.3047	2.29	1
vs	p+m+	0.928665	2.83978	4.80286	4.96353	22.5072	3
vs	p+m+	1	4.82	0.92	6.47	4.62	5
vs	p+m+	2.94	9.67	2.51	1.06	1.54	3
vs	p-m-	32.46	-30.7	0.11	1.86	0.09	4
vs	p-m-	27.87	-23.6	0.3	3.32	0.08	4
vs	p-m-	19.53	-14.6	0.76	2.28	0.64	2
vs	p-m-	12.6015	-11.811	0.0478727	1.19051	0.0492336	2
vs	p+m+	-0.871935	6.55825	0.579171	0.317036	0.605157	5
vs	p+m+	-12.5659	24.1638	0.0735318	0.239034	0.254636	5
vs	p-m-	7.67	-7.31	0.1	0.87	0.08	2
vs	p+m+	0.739687	3.14992	0.90997	5.29661	0.126471	5
ds	p+m+	0.37486	2.60237	0.461597	3.0528	1.67101	5
vs	p-m-	5.7933	-5.73262	0.832724	1.52835	0.603892	2
vs	p+m+	0.207402	2.40464	2.10022	1.97862	5.05848	3
vs	p+m+	-0.00420949	2.45063	0.549572	0.506546	0.902673	5
vs	p+m+	1.36409	5.43509	0.38041	8.96928	0.200776	5
vs	p+m+	0.37	1.39	1.17	2.54	1.21	5
cOFC	p+m+	-0.77	7.47	0.53	0.51	0.55	5
cOFC	p+m+	0.62	13.72	2.53	1.03	1.25	3
cOFC	p-m-	22.77	-19.6	0.05	0.82	0.1	2
cOFC	p+m+	-0.254553	8.96086	0.608393	2.47245	0.101766	5
cOFC	p+m+	0.15	8.89	4.51	1.01	2.55	3
cOFC	p+m+	0.81	10.32	2.64	0.45	0.88	3
cOFC	p+m+	-0.04	8.01	0.7	1.14	0.26	5
cOFC	p+m+	4.64	8.63	0.81	1.61	0.46	5
cOFC	p-m-	13.5615	-9.83634	0.430493	1.01756	0.244234	2
cOFC	p+m+	-0.41	10.41	0.55	1.76	1.07	5
cOFC	p+m+	1.25022	7.97	0.630099	0.262712	1.75915	5
cOFC	p+m+	2.12	5.78	0.78	1.6	1.7	5
cOFC	p+m+	5.21	18.24	1.14	10.25	0.01	5
cOFC	p+m+	-1.22	8.99	0.24	2.11	0.2	5
cOFC	p-m-	4.64	-5.01	0.2	1.65	2.95	2
cOFC	p+m+	-23.8037	31.5337	0.0622363	0.598645	0.0864576	5
cOFC	p+m+	4.85	7.9	0.18	1.53	0.31	5
cOFC	p-m-	10.02	-8.63	0.09	1.29	0.05	2
cOFC	p-m-	14.71	-16.9	0.47	0.69	0.46	2
cOFC	p-m-	7.55428	-7.13916	0.0813196	1.45525	0.0824828	2
ds	p-m-	1.77528	-1.54843	0.49722	6.64942	23.9115	1
ds	p-m-	14.3561	-13.3304	0.32638	1.01269	0.322458	2
ds	p+m+	3.1446	8.46269	0.489005	12.3522	0.00430449	5
ds	p+m+	0.66	4.51	1.14	6.75	19.7	5
ds	p+m+	0.2952	6.73562	1.09414	9.39832	24.8764	1
ds	p-m-	3.48805	-1.91895	0.294528	5.75288	0.470257	5
ds	p+m+	0.53639	5.64102	0.693939	1.19609	0.588361	5
ds	p+m+	0.0379145	6.38976	0.717843	1.36635	0.270292	5
ds	p-m-	3.21537	-3.26258	0.133276	0.303451	0.288617	2
vs	p+m+	-0.2	19.07	1.67	0.98	2.28	5
vs	p-m-	4.17928	-3.53236	0.211991	1.69694	0.177352	2
vs	p-m-	33.17	-32.3	0.41	1.26	0.46	4
vs	p+m+	1.83884	6.99108	0.499078	4.67634	0.311544	5
vs	p-m-	14.4118	-14.5329	0.0750044	0.66784	0.0728258	2
vs	p+m+	0.46	13.06	0.45	2.35	0.71	5
vs	p+m+	1.53	6.78	0.66	1.53	0.81	5
vs	p-m-	33.81	-34.3	0.08	0.79	0.12	4
vs	p-m-	43.28	-41.1	0.06	2.74	0.02	4
vs	p-m-	11.28	-8.35	0.75	6.58	0.45	2
vs	p-m-	4.68716	-4.31379	0.0980212	2.0882	0.0270313	2
vs	p-m-	84.6364	-85.4238	0.0976135	2.05768	0.0137543	4
vs	p-m-	20.47	-20.4	0.06	0.83	0.12	2
vs	p+m+	0.765071	2.8595	1.2608	9.23466	2.37663	5
vs	p+m+	2.91136	10.241	0.493871	7.42762	0.0361877	5
vs	p+m+	5.60074	11.1226	0.711271	8.33318	0.453377	5
vs	p-m-	8.1	-8.46	0.1	1.04	0.19	2
ds	p+m+	6.29	24.01	0.41	22	7.34	1
ds	p+m+	1.74836	3.35624	0.339976	2.21098	2.80033	5
ds	p+m+	0.186716	1.22995	1.6313	3.15781	3.53365	5
ds	p+m+	1.43	3.73	0.59	3.03	0.27	5
ds	p-m-	16.7228	-17.3287	0.144475	1.89879	0.798981	2
ds	p-m-	1.73285	-1.84092	0.90678	0.880569	0.800102	5
vs	p-m-	6.76971	-7.26212	0.80108	0.623529	0.465993	2
vs	p+m+	-0.287028	18.6109	0.760151	1.4257	3.88662	5
vs	p-m-	8.01	-8.69	0.27	9.26	0.11	2
cOFC	p+m+	-0.915514	16.5939	0.159474	0.488948	0.25917	5
cOFC	p-m-	11.2782	-10.887	0.0567476	0.648795	0.121595	2
cOFC	p+m+	0.02	7.23	0.9	5.99	0.01	5
cOFC	p+m+	1.42	21.77	2.59	1.11	1.6	3
cOFC	p-m-	16.02	-14	0.19	1.45	0.12	2
cOFC	p-m-	3.36	-3.35	0.29	0.97	0.14	2
cOFC	p+m+	-2.37326	9.9702	0.384537	1.56572	0.154715	5
cOFC	p+m+	0	10.55	2.12	0.61	0.95	3
cOFC	p+m+	5.03	7.99	0.73	5.86	0.06	5
cOFC	p-m-	11.6677	-10.2858	2.02752	0.4694	0.65348	2
cOFC	p+m+	-0.35	7	0.5	1.18	1.31	5
cOFC	p-m-	18.05	-16.1	0.12	0.9	0.15	2
cOFC	p-m-	3.59	-3.98	0.95	6.86	2.15	5
cOFC	p+m+	2.53	8.48	1.44	2.13	3.1	5
cOFC	p+m+	2.26171	11.2348	0.709308	16.7035	0.0172023	1
cOFC	p+m+	-3.97	35.82	0.32	4.75	0.02	5
cOFC	p+m+	-8.04154	36.1424	0.314202	2.19041	0.078642	5
cOFC	p+m+	1.78	7.39638	0.534242	0.972243	0.735894	5
cOFC	p+m+	-10.5	32.21	0.1	3.66	0.02	5
cOFC	p+m+	-0.187663	2.0542	0.845523	0.955312	0.465981	5
cOFC	p-m-	5.22	-4.17	0.21	0.51	0.48	2
cOFC	p-m-	9.52	-11	0.5	0.52	0.58	2
cOFC	p+m+	-2.57488	12.6362	0.205635	2.32907	0.149795	5
cOFC	p+m+	-6.43	15.78	0.11	0.52	0.25	5

## Sheet: Fig.6
Fig. 6a-b	These figures were drawn with the simulation and using the equations with the presented parameters
	If you run the simulation with supplementary code 2, you will get figure 6b.

## Sheet: Fig.S1
Supplementary Figure 1
All figures of these population data was creadted by the R code after extracting the neural data from the original dataset.
If you need these values for each population of neurons, please contact to corresponding author.
